# Supplementary material for: Machine Learning Model with Fourier-Transform Infrared Spectroscopy (FTIR) as a Proof-of-Concept Tool for Predicting Group A Streptococcus (GAS) emm-Type in the Pediatric Population
Source: Diagnostics (Basel). 2025 Nov 28;15(23):3041. doi: 10.3390/diagnostics15233041 (PMC12691312; doi:10.3390/diagnostics15233041)
Supplement: Supplementary file 1 [file diagnostics-15-03041-s001.zip]

Archive with 4 entries (3 files):
- diagnostics-3897083-supplementary/
- diagnostics-3897083-supplementary/Supplementary_Figure_1.pptx
- diagnostics-3897083-supplementary/Supplementary_Figure_2.pptx
- diagnostics-3897083-supplementary/Supplementary_Table_1.xlsx
