# Supplementary material for: Machine Learning Model with Fourier-Transform Infrared Spectroscopy (FTIR) as a Proof-of-Concept Tool for Predicting Group A Streptococcus (GAS) emm-Type in the Pediatric Population
Source: Diagnostics (Basel). 2025 Nov 28;15(23):3041. doi: 10.3390/diagnostics15233041 (PMC12691312; doi:10.3390/diagnostics15233041)
Supplement: Supplementary file 1 [file diagnostics-15-03041-s001.zip › diagnostics-3897083-supplementary/Supplementary_Table_1.xlsx]

## Sheet: total
Supplementary Table 1. Algorithms and parameters tested, with corresponding accuracy values
Model n	algorithm	parameters	Accuracy	Sensitivity (Recall)	Specificity	Precision	F1-score
1	ANN	100 training cycles	0.883162	0.860277	0.969823	0.947296	0.896508
2	ANN	200 training cycles	0.896907	0.881453	0.976702	0.942635	0.909039
3	ANN	400 training cycles	0.907216	0.899078	0.981749	0.944099	0.920426
4	SVM	c-value 1	0.594502	0.527903	0.87389	0.539351	0.526039
5	SVM	c-value 5	0.773196	0.747297	0.933509	0.794196	0.768132
6	SVM	c-value 10	0.828179	0.83634	0.957243	0.859006	0.843683
7	SVM	c-value 25	0.859107	0.832883	0.963913	0.899298	0.861531
8	SVM	c-value 50	0.873188	0.862332	0.970449	0.916904	0.88756
9	SVM	c-value 100	0.873188	0.86807	0.971318	0.912041	0.888698
10	RBF	c-value 1, gamma 0.001	0.872852	0.849974	0.967395	0.922513	0.882339
11	RBF	c-value 5, gamma 0.001	0.859107	0.837579	0.964618	0.89532	0.863337
12	RBF	c-value 10, gamma 0.001	0.859107	0.838574	0.96128	0.920572	0.873586
13	RBF	c-value 50, gamma 0.001	0.869416	0.854684	0.967892	0.910651	0.880543

## Sheet: emm1
Model	Sensitivity (Recall)	Specificity	Precision	F1-score
ANN100	0.965812	0.896552	0.862595	0.91129
ANN200	0.948718	0.936782	0.909836	0.92887
ANN400	0.931624	0.965517	0.947826	0.939655
SVM1	0.846154	0.804598	0.744361	0.792
SVM5	0.854701	0.862069	0.806452	0.829876
SVM10	0.794872	0.965517	0.939394	0.861111
SVM25	0.957265	0.91954	0.888889	0.921811
SVM50	0.921569	0.936782	0.895238	0.908213
SVM100	0.892157	0.954023	0.919192	0.905473
RBF1	0.957265	0.908046	0.875	0.914286
RBF5	0.940171	0.931034	0.901639	0.920502
RBF10	0.940171	0.87931	0.839695	0.887097
RBF50	0.923077	0.931034	0.9	0.911392

## Sheet: emm3
Model	Sensitivity (Recall)	Specificity	Precision	F1-score
ANN100	0.866667	0.995671	0.981132	0.920354
ANN200	0.933333	0.995671	0.982456	0.957265
ANN400	0.983333	0.995671	0.983333	0.983333
SVM1	0.283333	0.896104	0.414634	0.336634
SVM5	0.883333	0.974026	0.898305	0.890756
SVM10	0.866667	0.965368	0.866667	0.866667
SVM25	0.9	0.991342	0.964286	0.931034
SVM50	0.916667	0.99537	0.982143	0.948276
SVM100	0.9	0.990741	0.964286	0.931034
RBF1	0.866667	0.991342	0.962963	0.912281
RBF5	0.783333	0.995671	0.979167	0.87037
RBF10	0.766667	1	1	0.867925
RBF50	0.883333	1	1	0.938053

## Sheet: emm4
Model	Sensitivity (Recall)	Specificity	Precision	F1-score
ANN100	0.881356	0.987069	0.945455	0.912281
ANN200	0.898305	0.987069	0.946429	0.921739
ANN400	0.881356	0.982759	0.928571	0.904348
SVM1	0.745763	0.896552	0.647059	0.692913
SVM5	0.79661	0.978448	0.903846	0.846847
SVM10	0.847458	0.987069	0.943396	0.892857
SVM25	0.728814	0.991379	0.955556	0.826923
SVM50	0.847458	0.967742	0.877193	0.862069
SVM100	0.898305	0.963134	0.868852	0.883333
RBF1	0.830508	0.991379	0.960784	0.890909
RBF5	0.881356	0.974138	0.896552	0.888889
RBF10	0.847458	0.982759	0.925926	0.884956
RBF50	0.830508	0.991379	0.960784	0.890909

## Sheet: emm6
Model	Sensitivity (Recall)	Specificity	Precision	F1-score
ANN100	0.727273	1	1	0.842105
ANN200	0.745455	0.987288	0.931818	0.828283
ANN400	0.8	0.983051	0.916667	0.854369
SVM1	0.236364	0.898305	0.351351	0.282609
SVM5	0.454545	0.919492	0.568182	0.505051
SVM10	0.836364	0.911017	0.686567	0.754098
SVM25	0.745455	0.95339	0.788462	0.766355
SVM50	0.763636	0.9819	0.913043	0.831683
SVM100	0.781818	0.977376	0.895833	0.834951
RBF1	0.745455	0.978814	0.891304	0.811881
RBF5	0.745455	0.957627	0.803922	0.773585
RBF10	0.8	0.983051	0.916667	0.854369
RBF50	0.781818	0.949153	0.781818	0.781818
